# Supplementary material for: Influence of River Valleys on Genetic Diversity and Species Distribution Patterns of Cyprididae (Crustacea: Ostracoda) on the Tibetan Plateau
Source: Ecol Evol. 2025 Jul 17;15(7):e71759. doi: 10.1002/ece3.71759 (PMC12268233; doi:10.1002/ece3.71759)
Supplement: Supplementary file 2 — Table S1. Table S2. Table S3. Table S4. Table S5. Table S6. Table S7. [file ECE3-15-e71759-s001.xlsx]

## Sheet: Table S1
Locality (abbreviation)	18S	28S	18S+28S
Angmuruo (AMR)	18S_A	28S_hapA	18S_A 28S_hapA
Ciru (CRP)		CRPA
Chasuo (CSP)	18S_B, cspa, cspb	28S_hapB, 28S_hapC	18S_B 28S_hapB, cspa 28S_hapC, cspb 28S_hapB, 18S_B 28S_hapC,
Dadong (DDP)	ddpa	DDPA	ddpa DDPA
Jiangmuru (JMR)	18S_A, 18S_C	28S_hapA, JMRB	18S_A 28S_hapA, 18S_C JMRB,
Langmare (LMR)	18S_A,18S_B,18S_C, lmra, lmrb	28S_hapA, 28S_hapB, 28S_hapC, LMRB	lmra 28S_hapC ,18S_B 28S_hapC,18S_C 28S_hapC,18S_A 28S_hapA, lmrb LMRB
Qubucun (QBC)	18S_A, 18S_B, 18S_C	28S_hapA, 28S_hapB, 28S_hapC,	18S_A 28S_hapA, 18S_C 28S_hapC,
Shenzha (SZP)	18S_B, 18S_D, szpa, szpb	28S_hapC, 28S_hapF	szpa 28S_hapC ,18S_B 28S_hapC,szpb 28S_hapC ,18S_D 28S_hapF
Dalietang (DLT)	18S_B	28S_hapC, 28S_hapD	18S_B 28S_hapC
Quenong (QNP)	18S_A	28S_hapA	18S_A 28S_hapA
Qiri (QRP)	18S_D	28S_hapF, QRPA	18S_D 28S_hapF
Xianqiong (XQP)	xqpa, xqpb, xqpc, xqpd, xqpe, 18S_E	XQPA, XQPB, XQPC, XQPD, 28S_hapD, 28S_hapF	xqpa XQPA ,18S_E XQPB,xqpb 28S_hapD, xqpc XQPC ,xqpd XQPD,xqpe XQPA
Caicuohu (CCH)	18S_E, cchc	CCHA, CCHB, CCHC	18S_E CCHA ,18S_E CCHB ,cchc CCHC
Dingsang (DSP)	dspa	DSPA	dspa DSPA
Gongbujiangda (GBP)	gbpa	GBPA
Gongsangxian (GSX)		28S_hapE, GSXA
Wenquanshanzhuang (WQS)	wqsa, wqsb	WQSA,WQSB	wqsa WQSA, wqsb WQSB
Zhenglang (ZLP)	zlpa	28S_hapE	zlpa 28S_hapE

## Sheet: Table S2
	AMR	CRP	CSP	DDP	JMR	LMR	QBC	SZP	CCH	DSP	GBP	GSX	WQS	ZLP	DLT	QNP	QRP	XQP
AMR	0
CRP	0.875	0
CSP	0.875	1	0
DDP	0.59792	0.73184	0.73184	0
JMR	0.73324	0.86704	0.86704	0.57143	0
LMR	0.44643	0.57143	0.5102	0.28065	0.34743	0
QBC	0.55231	0.68627	0.63279	0.38095	0.36937	-0.04283	0
SZP	0.73324	0.86704	0.02041	0.57143	0.71429	0.34743	0.45736	0
CCH	0.52569	0.73481	0.73481	0.27717	0.48295	0.09005	0.2125	0.48295	0
DSP	0.78987	1	1	0.5496	0.76536	0.34247	0.48148	0.76536	0.36842	0
GBP	0.85635	1	1	0.69399	0.84559	0.52475	0.64407	0.84559	0.67568	1	0
GSX	0.75	1	1	0	0.71429	0.14286	0.33333	0.71429	0	1	1	0
WQS	0.73324	0.86704	0.86704	0.57143	0.71429	0.41622	0.52381	0.71429	0.48295	0.76536	0.84559	0.71429	0
ZLP	0.83056	1	1	0.64103	0.81518	0.46067	0.58519	0.81518	0.57895	1	1	1	0.81518	0
DLT	0.69103	0.84877	0.10112	0.50299	0.66595	0.26782	0.38053	-0.08151	0.3662	0.69466	0.81955	0.6	0.66595	0.77528	0
QNP	0.83618	1	1	0.69399	0.84559	0.52475	0.64407	0.84559	0.67568	1	1	1	0.84559	1	0.81955	0
QRP	0.81313	1	1	0.60377	0.79412	0.41463	0.54348	0.76136	0.5	1	1	1	0.79412	1	0.74249	1	0
XQP	0.41071	0.53571	0.53571	0.24405	0.37964	0.10714	0.19836	0.36857	0.0445	0.29492	0.48726	0.07143	0.37964	0.42061	0.26397	0.48726	0.29571	0

## Sheet: Table S3
Species	ID	Sampling location	Accession No.	References
Eucypris pigra	LAC466	Turkey	GQ914730	Bode et al. 2010, Mol. Phylogenet. Evol.
Cypris pubera	Beniarbeig		MT024244	Mesquita-Joanes et al. 2020, Zootaxa
C. pubera	09PROBE-008762	Canada	HM425335	iBOL Data Release
C. pubera	08PROBE-0736	Canada	MG313982	Dewaard et al. 2017, Unpublished
C. pubera	NJGS-11	Canada	HQ966486	iBOL Data Release
Tonnacypris lutaria	KIZ467	Turkey	GQ914731	Bode et al. 2010, Mol. Phylogenet. Evol.
Heterocypris salina	NCOS10a		MT830923	Anslan. 2020. Direct Submission
Podocopida sp.	BOLD:AAG4592	Canada	HM421826	iBOL Data Release
Podocopida gen. sp.	BIOUG003	Canada	MG317031	Dewaard et al. 2017, Unpublished
Heterocypris incongruens	BUZOODST-P-Hcg	India	MN641915	Saravana et al. 2019, Unpublished
H. incongruens	HI1C		KC168038	Van den et al. 2012, Unpublished
H. incongruens	Clone 2	Turkey	KF991572	Eldem et al. 2013, Unpublished
H. incongruens	IS4		KC168014	Van den et al. 2012, Unpublished
H. incongruens	HI4B		KC168012	Van den et al. 2012, Unpublished
H. incongruens	TPA		KC168034	Van den et al. 2012, Unpublished
H. incongruens	HI5A		KC168033	Van den et al. 2012, Unpublished
H. incongruens	HI5D		KC168017	Van den et al. 2012, Unpublished
H. incongruens	CALE		KC168025	Van den et al. 2012, Unpublished
H. incongruens	IS2		KC168015	Van den et al. 2012, Unpublished
H. incongruens	Hi6H		KC168008	Van den et al. 2012, Unpublished
H. incongruens	TPC		KC168011	Van den et al. 2012, Unpublished
Heterocypris spadix	ICHUM:6248	Japan	LC626010	Kakui et al. 2021, Zool. Anz.
Heterocypris salina		Egypt	LC319787	Ali et al. 2017, Unpublished
Eucypris virens	CEN463	Serbia	GQ914489	Bode et al. 2010, Mol. Phylogenet. Evol.
E. virens	VAR273	Estonia	GQ914387	Bode et al. 2010, Mol. Phylogenet. Evol.
E. virens	CEN463	Serbia	GQ914489	Bode et al. 2010, Mol. Phylogenet. Evol.
E. virens	VAR273	Estonia	GQ914387	Bode et al. 2010, Mol. Phylogenet. Evol.
E. virens	RVL1033a	Italy	HM853479	Fukova et al. 2010, Unpublished
E. virens	BUZOODST-P-Ev	India	MN641916	Saravana et al. 2019, Unpublished
E. virens	T_OSTRACODE	France	MF458705	Corse et al. 2017, Mol Ecol Resour
E. virens	Pico 2	Spain	AJ241537	Schon et al. 2000, Heredity
E. virens	464	Australia	JN618089	Koenders et al. 2012, Biol. Invasions
E. virens	PUD210	Italy	GQ914335	Bode et al. 2010, Mol. Phylogenet. Evol.
E. virens	FIT519	France	GQ914509	Bode et al. 2010, Mol. Phylogenet. Evol.
E. virens	clone 4	Turkey	KF991569	Eldem et al. 2013, Unpublished
Macroscapha opaca	SNB 0664-DNA 342	Antarctica	GU566803	Brandao et al. 2010, Mol. Phylogenet. Evol.

## Sheet: Table S4
18S
NCBI ID	species	References
AB674999	Cypretta seurati	Hiruta et al. 2016, Zoological Science
AY457059	Eucypris sp	Keyun et al.2003,
AF220460	Heterocypris vandouwei	Wu et al.2000,Modern geology
AB675002	Heterocypris incongruens	Hiruta et al. 2016, Zoological Science
LC557033	Heterocypris spadix	Munakata et al.2021, Zoological science
KM403077	Heterocypris sp.	Kong et al.2014, Journal of Crustacean Biology
KX228779	Heterocypris salina
AB675004	Eucypris pigra	Hiruta et al. 2016, Zoological Science
KM403075	Cyprididae gen. sp.	Kong et al.2014, Journal of Crustacean Biology
AB674992	Stenocypria sp.	Hiruta et al. 2016, Zoological Science
KM403081	Tanycypris sp.	Kong et al.2014, Journal of Crustacean Biology
DQ531765	Strandesia uenoi	Yu 2006, East China Normal University Dissertation for Doctoral Degree
AB674994	Dolerocypris ikeyai	Hiruta et al. 2016, Zoological Science
AY622192	Ilyocypris angulata	Na et al. 2005, Journal of East China Normal University (Natural Science)
AB674990	Ilyocypris sp.	Hiruta et al. 2016, Zoological Science
KY088232	Cypria ophtalmica	Karanovic et al. 2017, Zoological Journal of the Linnean Society
AF363307	Cypridopsis sp.	Oakley et al. 2002, Proceedings of the National Academy of Sciences
AB674979	Cypria exsculpta	Hiruta et al. 2016, Zoological Science
AB920552	Mangalocypria ryukyuensis	Hiruta et al. 2016, Zootaxa
AB920551	Paracypria plumosa	Hiruta et al. 2016, Zootaxa
AB674968	Cryptocandona sp.	Hiruta et al. 2016, Zoological Science
AB674977	Fabaeformiscandona sp.	Hiruta et al. 2016, Zoological Science
AB674974	Pseudocandona sp.	Hiruta et al. 2016, Zoological Science
EU370425	Pontocypris mytiloides	von et al. 2009, BMC Evolutionary Biology
AB674966	Macrocypris sp.	Hiruta et al. 2016, Zoological Science
AB674964	Metacypris digitiformis	Hiruta et al. 2016, Zoological Science
AB674959	Terrestricythere pratensis	Hiruta et al. 2016, Zoological Science
28S
NCBI ID	species	References
AB674997	Cypridopsis uenoi	Hiruta et al. 2016, Zoological Science
DQ531748	Cypridopsis adusta	Yu 2006, East China Normal University Dissertation for Doctoral Degree
AY675000	Aegilops uniaristata	Gong et al. 2006, Agricultural Sciences in China
AY455770	Eucypris sp.	Keyun et al.2003,
LC202975	Heterocypris salina	Ali et al. 2018, Egyptian Journal of Aquatic Biology and Fisheries
DQ531751	Heterocypris vandouwei	Yu 2006, East China Normal University Dissertation for Doctoral Degree
AB675003	Heterocypris incongruens	Hiruta et al. 2016, Zoological Science
KX940934	Manuelcypris chetumalensis	Yoo et al. 2017, Zoologischer Anzeiger
KX940948	Manuelcypris tabascena	Yoo et al. 2018, Zoologischer Anzeiger
AY455761	Heterocypris vandouwei	Keyun et al.2003,
AB675005	Eucypris pigra	Hiruta et al. 2016, Zoological Science
AB674995	Dolerocypris ikeyai	Hiruta et al. 2016, Zoological Science
AB674993	Stenocypria sp.	Hiruta et al. 2017, Zoological Science
AY455759	Ilyocypris sp.	Keyun et al.2003,
AB674991	Ilyocypris sp.	Hiruta et al. 2016, Zoological Science
AB674982	Cyclocypris sp.	Hiruta et al. 2016, Zoological Science
AB674980	Cypria exsculpta	Hiruta et al. 2016, Zoological Science
AB920550	Paracypria longiseta	Hiruta et al. 2016, Zootaxa
AB920551	Paracypria plumosa	Hiruta et al. 2016, Zootaxa
AB674986	Dolerocypria mukaishimensis	Hiruta et al. 2016, Zoological Science
AB674969	Cryptocandona sp.	Hiruta et al. 2016, Zoological Science
AB674978	Fabaeformiscandona sp.	Hiruta et al. 2016, Zoological Science
AB674975	Pseudocandona sp.	Hiruta et al. 2016, Zoological Science
AB674972	Candona candida	Hiruta et al. 2016, Zoological Science
AB674967	Macrocypris sp.	Hiruta et al. 2016, Zoological Science

## Sheet: Table S5
Species	ID	Sampling location	Accession No.	References
Eucypris pigra	LAC466	Turkey	GQ914730	Bode et al. 2010, Mol. Phylogenet. Evol.
E. pigra	BUZOODST-P-Ep	India	MN729627	Saravana et al. 2019, Unpublished
Cypris pubera	NJGS-11	Canada	HQ966486	iBOL Data Release
C. pubera	09PROBE-008762	Canada	HM425335	iBOL Data Release
C. pubera	09PROBE-008760	Canada	HM425333	iBOL Data Release
C. pubera	09PROBE-008759	Canada	HM425332	iBOL Data Release
C. pubera	08PROBE-0753	Canada	MG320958	Dewaard et al. 2017, Unpublished
C. pubera	08PROBE-0735	Canada	MG320824	Dewaard et al. 2017, Unpublished
C. pubera	BIOUG16675-D08	Canada	MG320779	Dewaard et al. 2017, Unpublished
C. pubera	08PROBE-0734	Canada	MG320478	Dewaard et al. 2017, Unpublished
C. pubera	08PROBE-0782	Canada	MG320269	Dewaard et al. 2017, Unpublished
C. pubera	08PROBE-0759	Canada	MG319822	Dewaard et al. 2017, Unpublished
C. pubera	08PROBE-0784	Canada	MG319689	Dewaard et al. 2017, Unpublished
C. pubera	BIOUG16675-D06	Canada	MG317998	Dewaard et al. 2017, Unpublished
C. pubera	08PROBE-0758	Canada	MG317921	Dewaard et al. 2017, Unpublished
C. pubera	08PROBE-0727	Canada	MG317588	Dewaard et al. 2017, Unpublished
C. pubera	BIOUG16675-H10	Canada	MG316919	Dewaard et al. 2017, Unpublished
C. pubera	08PROBE-0803	Canada	MG316904	Dewaard et al. 2017, Unpublished
C. pubera	BIOUG16675-E02	Canada	MG316782	Dewaard et al. 2017, Unpublished
C. pubera	08PROBE-0804	Canada	MG316641	Dewaard et al. 2017, Unpublished
C. pubera	08PROBE-0737	Canada	MG316619	Dewaard et al. 2017, Unpublished
C. pubera	BIOUG16675-E01	Canada	MG316485	Dewaard et al. 2017, Unpublished
C. pubera	08PROBE-0747	Canada	MG316114	Dewaard et al. 2017, Unpublished
C. pubera	BIOUG16675-E03	Canada	MG315738	Dewaard et al. 2017, Unpublished
C. pubera	08PROBE-0793	Canada	MG315569	Dewaard et al. 2017, Unpublished
C. pubera	BIOUG16675-D07	Canada	MG315433	Dewaard et al. 2017, Unpublished
C. pubera	BIOUG16675-D12	Canada	MG314973	Dewaard et al. 2017, Unpublished
C. pubera	08PROBE-0794	Canada	MG314972	Dewaard et al. 2017, Unpublished
C. pubera	BIOUG16675-H11	Canada	MG314890	Dewaard et al. 2017, Unpublished
C. pubera	08PROBE-0815	Canada	MG314729	Dewaard et al. 2017, Unpublished
C. pubera	08PROBE-0739	Canada	MG314223	Dewaard et al. 2017, Unpublished
C. pubera	08PROBE-0802	Canada	MG314084	Dewaard et al. 2017, Unpublished
C. pubera	08PROBE-0736	Canada	MG313982	Dewaard et al. 2017, Unpublished
C. pubera	08PROBE-0757	Canada	MG313564	Dewaard et al. 2017, Unpublished
C. pubera	08PROBE-0783	Canada	MG313316	Dewaard et al. 2017, Unpublished
C. pubera	08PROBE-0805	Canada	MG312640	Dewaard et al. 2017, Unpublished
C. pubera	08PROBE-0792	Canada	MG312205	Dewaard et al. 2017, Unpublished
C. pubera	08PROBE-0748	Canada	MG311665	Dewaard et al. 2017, Unpublished
C. pubera	08PROBE-0749	Canada	MG311531	Dewaard et al. 2017, Unpublished
C. pubera	BIOUG16675-D10	Canada	MG311510	Dewaard et al. 2017, Unpublished
C. pubera	BIOUG16675-H08	Canada	MG311240	Dewaard et al. 2017, Unpublished
C. pubera	BIOUG16675-D09	Canada	MG310699	Dewaard et al. 2017, Unpublished
C. pubera	BIOUG16675-D11	Canada	MG310564	Dewaard et al. 2017, Unpublished
C. pubera	08PROBE-0795	Canada	MG310480	Dewaard et al. 2017, Unpublished
C. pubera	11AlgonqNJ0030	Canada	MG936402	Jeffery et al. 2018, Unpublished
C. pubera	11AlgonqNJ0028	Canada	MG936370	Jeffery et al. 2018, Unpublished
C. pubera	11AlgonqNJ0029	Canada	MG936351	Jeffery et al. 2018, Unpublished

## Sheet: Table S6
ID	Accession No.	Sampling location	References
FOR1036a	HM853482	Italy	Fukova et al. 2010, Unpublished
FOR1035a	HM853481	Italy	Fukova et al. 2010, Unpublished
FOR1034ac	HM853480	Italy	Fukova et al. 2010, Unpublished
RVL1033a	HM853479	Italy	Fukova et al. 2010, Unpublished
RVL1032a	HM853478	Italy	Fukova et al. 2010, Unpublished
RVL1031a	HM853477	Italy	Fukova et al. 2010, Unpublished
15_5M_SP2	HM853476	Spain	Fukova et al. 2010, Unpublished
15_2M_SP1	HM853475	Spain	Fukova et al. 2010, Unpublished
15_2L_SP1	HM853474	Spain	Fukova et al. 2010, Unpublished
14_5M_SP2	HM853473	Spain	Fukova et al. 2010, Unpublished
13_5M_SP2	HM853472	Spain	Fukova et al. 2010, Unpublished
14_1M_SP1	HM853471	Spain	Fukova et al. 2010, Unpublished
13_5R_SP1	HM853470	Spain	Fukova et al. 2010, Unpublished
14_3M_SP1	HM853469	Spain	Fukova et al. 2010, Unpublished
14_1R_SP1	HM853468	Spain	Fukova et al. 2010, Unpublished
9_6M_SP2	HM853467	Spain	Fukova et al. 2010, Unpublished
9_2M_SP1	HM853466	Spain	Fukova et al. 2010, Unpublished
9_2L_SP1	HM853465	Spain	Fukova et al. 2010, Unpublished
9_1L_SP1	HM853464	Spain	Fukova et al. 2010, Unpublished
7_6M_SP2	HM853463	Spain	Fukova et al. 2010, Unpublished
7_2R_SP2	HM853462	Spain	Fukova et al. 2010, Unpublished
7_6L_SP2	HM853461	Spain	Fukova et al. 2010, Unpublished
5_5M_SP2	HM853460	Spain	Fukova et al. 2010, Unpublished
7_4M_SP2	HM853459	Spain	Fukova et al. 2010, Unpublished
9_3M_SP1	HM853458	Spain	Fukova et al. 2010, Unpublished
9_2R_SP2	HM853457	Spain	Fukova et al. 2010, Unpublished
9_6L_SP2	HM853456	Spain	Fukova et al. 2010, Unpublished
9_3L_SP1	HM853455	Spain	Fukova et al. 2010, Unpublished
7_3M_SP1	HM853454	Spain	Fukova et al. 2010, Unpublished
7_3L_SP1	HM853453	Spain	Fukova et al. 2010, Unpublished
9_1M_SP1	HM853452	Spain	Fukova et al. 2010, Unpublished
7_4L_SP2	HM853451	Spain	Fukova et al. 2010, Unpublished
7_2L_SP1	HM853450	Spain	Fukova et al. 2010, Unpublished
20_5R_SP2	HM853449	Spain	Fukova et al. 2010, Unpublished
20_5M_SP2	HM853448	Spain	Fukova et al. 2010, Unpublished
21_2M_SP1	HM853447	Spain	Fukova et al. 2010, Unpublished
18_1M_SP1	HM853446	Spain	Fukova et al. 2010, Unpublished
17_2M_SP1	HM853445	Spain	Fukova et al. 2010, Unpublished
20_5L_SP1	HM853444	Spain	Fukova et al. 2010, Unpublished
16_5L_SP1	HM853443	Spain	Fukova et al. 2010, Unpublished
16_2R_SP1	HM853442	Spain	Fukova et al. 2010, Unpublished
21_4L_SP2	HM853441	Spain	Fukova et al. 2010, Unpublished
22_3M_SP1	HM853440	Spain	Fukova et al. 2010, Unpublished
21_3M_SP1	HM853439	Spain	Fukova et al. 2010, Unpublished
21_1M_SP1	HM853438	Spain	Fukova et al. 2010, Unpublished
18_1L_SP1	HM853437	Spain	Fukova et al. 2010, Unpublished
21_2R_SP2	HM853436	Spain	Fukova et al. 2010, Unpublished
19_4M_SP2	HM853435	Spain	Fukova et al. 2010, Unpublished
19_3L_SP1	HM853434	Spain	Fukova et al. 2010, Unpublished
17_2R_SP2	HM853433	Spain	Fukova et al. 2010, Unpublished
18_2M_SP1	HM853432	Spain	Fukova et al. 2010, Unpublished
21_4R_SP2	HM853431	Spain	Fukova et al. 2010, Unpublished
14_4R_SP2	HM853430	Spain	Fukova et al. 2010, Unpublished
14_5R_SP2	HM853429	Spain	Fukova et al. 2010, Unpublished
14_2M_SP1	HM853428	Spain	Fukova et al. 2010, Unpublished
11_6L_SP2	HM853427	Spain	Fukova et al. 2010, Unpublished
8_1R_SP1	HM853426	Spain	Fukova et al. 2010, Unpublished
16_2M_SP1	HM853425	Spain	Fukova et al. 2010, Unpublished
8_4R_SP2	HM853424	Spain	Fukova et al. 2010, Unpublished
3_4R_SP2	HM853423	Spain	Fukova et al. 2010, Unpublished
5_3M_SP1	HM853422	Spain	Fukova et al. 2010, Unpublished
6_4M_SP2	HM853421	Spain	Fukova et al. 2010, Unpublished
11_2R_SP2	HM853420	Spain	Fukova et al. 2010, Unpublished
12_2L_SP2	HM853419	Spain	Fukova et al. 2010, Unpublished
18_2L_SP2	HM853418	Spain	Fukova et al. 2010, Unpublished
6_1L_SP1	HM853417	Spain	Fukova et al. 2010, Unpublished
4_4R_SP2	HM853416	Spain	Fukova et al. 2010, Unpublished
15_2R_SP2	HM853415	Spain	Fukova et al. 2010, Unpublished
6_4L_SP2	HM853414	Spain	Fukova et al. 2010, Unpublished
5_6M_SP2	HM853413	Spain	Fukova et al. 2010, Unpublished
12_4L_SP2	HM853412	Spain	Fukova et al. 2010, Unpublished
3_4M_SP2	HM853411	Spain	Fukova et al. 2010, Unpublished
3_1M_SP1	HM853410	Spain	Fukova et al. 2010, Unpublished
19_3M_SP1	HM853409	Spain	Fukova et al. 2010, Unpublished
10_5L_SP1	HM853408	Spain	Fukova et al. 2010, Unpublished
15_3M_SP1	HM853407	Spain	Fukova et al. 2010, Unpublished
11_1L_SP1	HM853406	Spain	Fukova et al. 2010, Unpublished
15_3L_SP1	HM853405	Spain	Fukova et al. 2010, Unpublished
11_2M_SP1	HM853404	Spain	Fukova et al. 2010, Unpublished
22_5L_SP1	HM853403	Spain	Fukova et al. 2010, Unpublished
10_1M_SP1	HM853402	Spain	Fukova et al. 2010, Unpublished
10_4M_SP2	HM853401	Spain	Fukova et al. 2010, Unpublished
10_5R_SP2	HM853400	Spain	Fukova et al. 2010, Unpublished
19_2L_SP1	HM853399	Spain	Fukova et al. 2010, Unpublished
4_4M_SP2	HM853398	Spain	Fukova et al. 2010, Unpublished
10_2R_SP1	HM853397	Spain	Fukova et al. 2010, Unpublished
8_5M_SP2	HM853396	Spain	Fukova et al. 2010, Unpublished
3_2M_SP1	HM853395	Spain	Fukova et al. 2010, Unpublished
6_1M_SP1	HM853394	Spain	Fukova et al. 2010, Unpublished
15_5R_SP1	HM853393	Spain	Fukova et al. 2010, Unpublished
12_1M_SP1	HM853392	Spain	Fukova et al. 2010, Unpublished
11_2L_SP1	HM853391	Spain	Fukova et al. 2010, Unpublished
5_3L_SP1	HM853390	Spain	Fukova et al. 2010, Unpublished
10_1L_SP1	HM853389	Spain	Fukova et al. 2010, Unpublished
19_4L_SP2	HM853388	Spain	Fukova et al. 2010, Unpublished
15_4L_SP2	HM853387	Spain	Fukova et al. 2010, Unpublished
8_1M_SP1	HM853386	Spain	Fukova et al. 2010, Unpublished
6_2L_SP2	HM853385	Spain	Fukova et al. 2010, Unpublished
3_5L_SP2	HM853384	Spain	Fukova et al. 2010, Unpublished
5_4R_SP2	HM853383	Spain	Fukova et al. 2010, Unpublished
7_1M_SP1	HM853382	Spain	Fukova et al. 2010, Unpublished
12_2M_SP1	HM853381	Spain	Fukova et al. 2010, Unpublished
5_4M_SP2	HM853380	Spain	Fukova et al. 2010, Unpublished
6_4R_SP2	HM853379	Spain	Fukova et al. 2010, Unpublished
3_4L_SP2	HM853378	Spain	Fukova et al. 2010, Unpublished
19_1M_SP1	HM853377	Spain	Fukova et al. 2010, Unpublished
4_2R_SP1	HM853376	Spain	Fukova et al. 2010, Unpublished
4_2M_SP1	HM853375	Spain	Fukova et al. 2010, Unpublished
3_5M_SP2	HM853374	Spain	Fukova et al. 2010, Unpublished
8_5R_SP2	HM853373	Spain	Fukova et al. 2010, Unpublished
10_2M_SP1	HM853372	Spain	Fukova et al. 2010, Unpublished
4_3M_SP1	HM853371	Spain	Fukova et al. 2010, Unpublished
20_4R_SP2	HM853370	Spain	Fukova et al. 2010, Unpublished
12_4R_SP2	HM853369	Spain	Fukova et al. 2010, Unpublished
5_5L_SP2	HM853368	Spain	Fukova et al. 2010, Unpublished
8_5L_SP1	HM853367	Spain	Fukova et al. 2010, Unpublished
19_5M_SP2	HM853366	Spain	Fukova et al. 2010, Unpublished
6_2M_SP1	HM853365	Spain	Fukova et al. 2010, Unpublished
4_4L_SP2	HM853364	Spain	Fukova et al. 2010, Unpublished
4_2L_SP2	HM853363	Spain	Fukova et al. 2010, Unpublished
8_4L_SP2	HM853362	Spain	Fukova et al. 2010, Unpublished
19_2M_SP1	HM853361	Spain	Fukova et al. 2010, Unpublished
8_4M_SP2	HM853360	Spain	Fukova et al. 2010, Unpublished
11_1M_SP1	HM853359	Spain	Fukova et al. 2010, Unpublished
7_2M_SP1	HM853358	Spain	Fukova et al. 2010, Unpublished
7_1R_SP1	HM853357	Spain	Fukova et al. 2010, Unpublished
17_4R_SP2	HM853356	Spain	Fukova et al. 2010, Unpublished
17_4L_SP2	HM853355	Spain	Fukova et al. 2010, Unpublished
16_4R_SP2	HM853354	Spain	Fukova et al. 2010, Unpublished
16_4L_SP2	HM853353	Spain	Fukova et al. 2010, Unpublished
16_5R_SP2	HM853352	Spain	Fukova et al. 2010, Unpublished
16_2L_SP2	HM853351	Spain	Fukova et al. 2010, Unpublished
15_4R_SP2	HM853350	Spain	Fukova et al. 2010, Unpublished
14_6R_SP2	HM853349	Spain	Fukova et al. 2010, Unpublished
14_2L_SP2	HM853348	Spain	Fukova et al. 2010, Unpublished
22_5R_SP2	HM853347	Spain	Fukova et al. 2010, Unpublished
20_4L_SP2	HM853346	Spain	Fukova et al. 2010, Unpublished
19_5L_SP2	HM853345	Spain	Fukova et al. 2010, Unpublished
10_4R_SP2	HM853344	Spain	Fukova et al. 2010, Unpublished
18_4R_SP2	HM853343	Spain	Fukova et al. 2010, Unpublished
19_4R_SP2	HM853342	Spain	Fukova et al. 2010, Unpublished
15_5L_SP2	HM853341	Spain	Fukova et al. 2010, Unpublished
11_4L_SP2	HM853340	Spain	Fukova et al. 2010, Unpublished
11_4R_SP2	HM853339	Spain	Fukova et al. 2010, Unpublished
14_1L_SP1	HM853338	Spain	Fukova et al. 2010, Unpublished
14_4L_SP2	HM853337	Spain	Fukova et al. 2010, Unpublished
13_6L_SP2	HM853336	Spain	Fukova et al. 2010, Unpublished
10_2L_SP2	HM853335	Spain	Fukova et al. 2010, Unpublished
7_4R_SP2	HM853334	Spain	Fukova et al. 2010, Unpublished
5_6L_SP2	HM853333	Spain	Fukova et al. 2010, Unpublished
10_4L_SP2	HM853332	Spain	Fukova et al. 2010, Unpublished
15_6R_AP0	HM853331	Spain	Fukova et al. 2010, Unpublished
15_3R_AP0	HM853330	Spain	Fukova et al. 2010, Unpublished
13_3R_AP0	HM853329	Spain	Fukova et al. 2010, Unpublished
14_3R_SP1	HM853328	Spain	Fukova et al. 2010, Unpublished
13_3L_SP1	HM853327	Spain	Fukova et al. 2010, Unpublished
11_1R_SP1	HM853326	Spain	Fukova et al. 2010, Unpublished
12_1L_SP1	HM853325	Spain	Fukova et al. 2010, Unpublished
10_1R_SP1	HM853324	Spain	Fukova et al. 2010, Unpublished
6_2R_SP1	HM853323	Spain	Fukova et al. 2010, Unpublished
18_6L_AP0	HM853322	Spain	Fukova et al. 2010, Unpublished
9_6R_AP0	HM853321	Spain	Fukova et al. 2010, Unpublished
5_6R_AP0	HM853320	Spain	Fukova et al. 2010, Unpublished
7_6R_AP0	HM853319	Spain	Fukova et al. 2010, Unpublished
22_6R_SP2	HM853318	Spain	Fukova et al. 2010, Unpublished
22_6L_AP0	HM853317	Spain	Fukova et al. 2010, Unpublished
22_3L_AP0	HM853316	Spain	Fukova et al. 2010, Unpublished
21_6R_AP0	HM853315	Spain	Fukova et al. 2010, Unpublished
21_3R_AP0	HM853314	Spain	Fukova et al. 2010, Unpublished
18_3L_AP0	HM853313	Spain	Fukova et al. 2010, Unpublished
17_6R_AP0	HM853312	Spain	Fukova et al. 2010, Unpublished
17_3R_AP0	HM853311	Spain	Fukova et al. 2010, Unpublished
16_6L_AP0	HM853310	Spain	Fukova et al. 2010, Unpublished
16_3L_AP0	HM853309	Spain	Fukova et al. 2010, Unpublished
14_3L_AP0	HM853308	Spain	Fukova et al. 2010, Unpublished
14_2R_SP1	HM853307	Spain	Fukova et al. 2010, Unpublished
19_6R_AP0	HM853306	Spain	Fukova et al. 2010, Unpublished
3_1L_SP1	HM853305	Spain	Fukova et al. 2010, Unpublished
20_6L_AP0	HM853304	Spain	Fukova et al. 2010, Unpublished
5_5R_SP1	HM853303	Spain	Fukova et al. 2010, Unpublished
19_1R_SP1	HM853302	Spain	Fukova et al. 2010, Unpublished
3_5R_SP1	HM853301	Spain	Fukova et al. 2010, Unpublished
11_6R_AP0	HM853300	Spain	Fukova et al. 2010, Unpublished
12_2R_SP1	HM853299	Spain	Fukova et al. 2010, Unpublished
19_3R_AP0	HM853298	Spain	Fukova et al. 2010, Unpublished
MB3767	GQ914729	Morocco	Bode et al. 2010, Mol. Phylogenet. Evol.
MB3766	GQ914728	Morocco	Bode et al. 2010, Mol. Phylogenet. Evol.
MB3764	GQ914727	Morocco	Bode et al. 2010, Mol. Phylogenet. Evol.
MB3763	GQ914726	Morocco	Bode et al. 2010, Mol. Phylogenet. Evol.
MB3762	GQ914725	Morocco	Bode et al. 2010, Mol. Phylogenet. Evol.
MB3758	GQ914724	Morocco	Bode et al. 2010, Mol. Phylogenet. Evol.
MB3756	GQ914723	Morocco	Bode et al. 2010, Mol. Phylogenet. Evol.
MB3755	GQ914722	Morocco	Bode et al. 2010, Mol. Phylogenet. Evol.
MB3754	GQ914721	Morocco	Bode et al. 2010, Mol. Phylogenet. Evol.
MB3752	GQ914720	Morocco	Bode et al. 2010, Mol. Phylogenet. Evol.
MB3751	GQ914719	Morocco	Bode et al. 2010, Mol. Phylogenet. Evol.
MB3750	GQ914718	Morocco	Bode et al. 2010, Mol. Phylogenet. Evol.
MB3749	GQ914717	Morocco	Bode et al. 2010, Mol. Phylogenet. Evol.
MB3748	GQ914716	Morocco	Bode et al. 2010, Mol. Phylogenet. Evol.
MB3746	GQ914715	Morocco	Bode et al. 2010, Mol. Phylogenet. Evol.
MB3740	GQ914714	Morocco	Bode et al. 2010, Mol. Phylogenet. Evol.
PUD738	GQ914713	Italy	Bode et al. 2010, Mol. Phylogenet. Evol.
ALM736	GQ914712	Portugal	Bode et al. 2010, Mol. Phylogenet. Evol.
OUL728	GQ914711	Tunisia	Bode et al. 2010, Mol. Phylogenet. Evol.
OUL727	GQ914710	Tunisia	Bode et al. 2010, Mol. Phylogenet. Evol.
OUL726	GQ914709	Tunisia	Bode et al. 2010, Mol. Phylogenet. Evol.
OUL725	GQ914708	Tunisia	Bode et al. 2010, Mol. Phylogenet. Evol.
HIS715	GQ914707	Tunisia	Bode et al. 2010, Mol. Phylogenet. Evol.
COA701	GQ914706	Greece	Bode et al. 2010, Mol. Phylogenet. Evol.
COA699	GQ914705	Greece	Bode et al. 2010, Mol. Phylogenet. Evol.
COA697	GQ914704	Greece	Bode et al. 2010, Mol. Phylogenet. Evol.
COA694	GQ914703	Greece	Bode et al. 2010, Mol. Phylogenet. Evol.
COA692	GQ914702	Greece	Bode et al. 2010, Mol. Phylogenet. Evol.
COA691	GQ914701	Greece	Bode et al. 2010, Mol. Phylogenet. Evol.
COA690	GQ914700	Greece	Bode et al. 2010, Mol. Phylogenet. Evol.
COA689	GQ914699	Greece	Bode et al. 2010, Mol. Phylogenet. Evol.
COA688	GQ914698	Greece	Bode et al. 2010, Mol. Phylogenet. Evol.
COA687	GQ914697	Greece	Bode et al. 2010, Mol. Phylogenet. Evol.
COA686	GQ914696	Greece	Bode et al. 2010, Mol. Phylogenet. Evol.
COA685	GQ914695	Greece	Bode et al. 2010, Mol. Phylogenet. Evol.
COA684	GQ914694	Greece	Bode et al. 2010, Mol. Phylogenet. Evol.
COA682	GQ914693	Greece	Bode et al. 2010, Mol. Phylogenet. Evol.
COA680	GQ914692	Greece	Bode et al. 2010, Mol. Phylogenet. Evol.
COB677	GQ914691	Greece	Bode et al. 2010, Mol. Phylogenet. Evol.
COB676	GQ914690	Greece	Bode et al. 2010, Mol. Phylogenet. Evol.
COB675	GQ914689	Greece	Bode et al. 2010, Mol. Phylogenet. Evol.
COB674	GQ914688	Greece	Bode et al. 2010, Mol. Phylogenet. Evol.
COB673	GQ914687	Greece	Bode et al. 2010, Mol. Phylogenet. Evol.
COB672	GQ914686	Greece	Bode et al. 2010, Mol. Phylogenet. Evol.
COB671	GQ914685	Greece	Bode et al. 2010, Mol. Phylogenet. Evol.
COB670	GQ914684	Greece	Bode et al. 2010, Mol. Phylogenet. Evol.
COB669	GQ914683	Greece	Bode et al. 2010, Mol. Phylogenet. Evol.
COB666	GQ914682	Greece	Bode et al. 2010, Mol. Phylogenet. Evol.
COB664	GQ914681	Greece	Bode et al. 2010, Mol. Phylogenet. Evol.
COB663	GQ914680	Greece	Bode et al. 2010, Mol. Phylogenet. Evol.
COB661	GQ914679	Greece	Bode et al. 2010, Mol. Phylogenet. Evol.
COB660	GQ914678	Greece	Bode et al. 2010, Mol. Phylogenet. Evol.
COB659	GQ914677	Greece	Bode et al. 2010, Mol. Phylogenet. Evol.
SAP634	GQ914676	Spain	Bode et al. 2010, Mol. Phylogenet. Evol.
URI623	GQ914675	Italy	Bode et al. 2010, Mol. Phylogenet. Evol.
RVL621	GQ914674	Italy	Bode et al. 2010, Mol. Phylogenet. Evol.
LEC620	GQ914673	Italy	Bode et al. 2010, Mol. Phylogenet. Evol.
LEC618	GQ914672	Italy	Bode et al. 2010, Mol. Phylogenet. Evol.
KEN611	GQ914671	Ireland	Bode et al. 2010, Mol. Phylogenet. Evol.
MET609	GQ914670	Croatia	Bode et al. 2010, Mol. Phylogenet. Evol.
OMI608	GQ914669	Croatia	Bode et al. 2010, Mol. Phylogenet. Evol.
OMI607	GQ914668	Croatia	Bode et al. 2010, Mol. Phylogenet. Evol.
OMI606	GQ914667	Croatia	Bode et al. 2010, Mol. Phylogenet. Evol.
OMI605	GQ914666	Croatia	Bode et al. 2010, Mol. Phylogenet. Evol.
OMI604	GQ914665	Croatia	Bode et al. 2010, Mol. Phylogenet. Evol.
OMI603	GQ914664	Croatia	Bode et al. 2010, Mol. Phylogenet. Evol.
KRK600	GQ914663	Croatia	Bode et al. 2010, Mol. Phylogenet. Evol.
COA498	GQ914662	Greece	Bode et al. 2010, Mol. Phylogenet. Evol.
COA497	GQ914661	Greece	Bode et al. 2010, Mol. Phylogenet. Evol.
COB495	GQ914660	Greece	Bode et al. 2010, Mol. Phylogenet. Evol.
COB494	GQ914659	Greece	Bode et al. 2010, Mol. Phylogenet. Evol.
COB493	GQ914658	Greece	Bode et al. 2010, Mol. Phylogenet. Evol.
COB492	GQ914657	Greece	Bode et al. 2010, Mol. Phylogenet. Evol.
COD489	GQ914656	Greece	Bode et al. 2010, Mol. Phylogenet. Evol.
PUS238	GQ914655	Italy	Bode et al. 2010, Mol. Phylogenet. Evol.
SAW780	GQ914654	Italy	Bode et al. 2010, Mol. Phylogenet. Evol.
SAW779	GQ914653	Italy	Bode et al. 2010, Mol. Phylogenet. Evol.
SAW778	GQ914652	Italy	Bode et al. 2010, Mol. Phylogenet. Evol.
SAU776	GQ914651	Italy	Bode et al. 2010, Mol. Phylogenet. Evol.
SAU775	GQ914650	Italy	Bode et al. 2010, Mol. Phylogenet. Evol.
SAU774	GQ914649	Italy	Bode et al. 2010, Mol. Phylogenet. Evol.
SAU773	GQ914648	Italy	Bode et al. 2010, Mol. Phylogenet. Evol.
SAU772	GQ914647	Italy	Bode et al. 2010, Mol. Phylogenet. Evol.
SAU771	GQ914646	Italy	Bode et al. 2010, Mol. Phylogenet. Evol.
SAU770	GQ914645	Italy	Bode et al. 2010, Mol. Phylogenet. Evol.
SAU769	GQ914644	Italy	Bode et al. 2010, Mol. Phylogenet. Evol.
SAU768	GQ914643	Italy	Bode et al. 2010, Mol. Phylogenet. Evol.
MB3761	GQ914642	Croatia	Bode et al. 2010, Mol. Phylogenet. Evol.
MB3760	GQ914641	Croatia	Bode et al. 2010, Mol. Phylogenet. Evol.
MB3759	GQ914640	Croatia	Bode et al. 2010, Mol. Phylogenet. Evol.
MB3757	GQ914639	Croatia	Bode et al. 2010, Mol. Phylogenet. Evol.
MB3747	GQ914638	Croatia	Bode et al. 2010, Mol. Phylogenet. Evol.
MB3745	GQ914637	Croatia	Bode et al. 2010, Mol. Phylogenet. Evol.
MB3744	GQ914636	Croatia	Bode et al. 2010, Mol. Phylogenet. Evol.
MB3743	GQ914635	Croatia	Bode et al. 2010, Mol. Phylogenet. Evol.
MB3742	GQ914634	Croatia	Bode et al. 2010, Mol. Phylogenet. Evol.
MB3741	GQ914633	Croatia	Bode et al. 2010, Mol. Phylogenet. Evol.
MB3739	GQ914632	Croatia	Bode et al. 2010, Mol. Phylogenet. Evol.
ALM737	GQ914631	Portugal	Bode et al. 2010, Mol. Phylogenet. Evol.
ALM735	GQ914630	Portugal	Bode et al. 2010, Mol. Phylogenet. Evol.
ALM730	GQ914629	Portugal	Bode et al. 2010, Mol. Phylogenet. Evol.
OUL729	GQ914628	Tunisia	Bode et al. 2010, Mol. Phylogenet. Evol.
OUL724	GQ914627	Tunisia	Bode et al. 2010, Mol. Phylogenet. Evol.
OUL723	GQ914626	Tunisia	Bode et al. 2010, Mol. Phylogenet. Evol.
OUL721	GQ914625	Tunisia	Bode et al. 2010, Mol. Phylogenet. Evol.
OUL720	GQ914624	Tunisia	Bode et al. 2010, Mol. Phylogenet. Evol.
OUL719	GQ914623	Tunisia	Bode et al. 2010, Mol. Phylogenet. Evol.
HIS709	GQ914622	Tunisia	Bode et al. 2010, Mol. Phylogenet. Evol.
COA696	GQ914621	Greece	Bode et al. 2010, Mol. Phylogenet. Evol.
COA693	GQ914620	Greece	Bode et al. 2010, Mol. Phylogenet. Evol.
COA683	GQ914619	Greece	Bode et al. 2010, Mol. Phylogenet. Evol.
COA681	GQ914618	Greece	Bode et al. 2010, Mol. Phylogenet. Evol.
COB668	GQ914617	Greece	Bode et al. 2010, Mol. Phylogenet. Evol.
COB662	GQ914616	Greece	Bode et al. 2010, Mol. Phylogenet. Evol.
COB658	GQ914615	Greece	Bode et al. 2010, Mol. Phylogenet. Evol.
MA3635	GQ914614	Spain	Bode et al. 2010, Mol. Phylogenet. Evol.
SAB633	GQ914613	Spain	Bode et al. 2010, Mol. Phylogenet. Evol.
MF2632	GQ914612	Spain	Bode et al. 2010, Mol. Phylogenet. Evol.
MA3631	GQ914611	Spain	Bode et al. 2010, Mol. Phylogenet. Evol.
SAP630	GQ914610	Spain	Bode et al. 2010, Mol. Phylogenet. Evol.
MF2629	GQ914609	Spain	Bode et al. 2010, Mol. Phylogenet. Evol.
SAB628	GQ914608	Spain	Bode et al. 2010, Mol. Phylogenet. Evol.
JAB627	GQ914607	Poland	Bode et al. 2010, Mol. Phylogenet. Evol.
JAB626	GQ914606	Poland	Bode et al. 2010, Mol. Phylogenet. Evol.
JAB625	GQ914605	Poland	Bode et al. 2010, Mol. Phylogenet. Evol.
URI624	GQ914604	Italy	Bode et al. 2010, Mol. Phylogenet. Evol.
URI622	GQ914603	Italy	Bode et al. 2010, Mol. Phylogenet. Evol.
URI619	GQ914602	Italy	Bode et al. 2010, Mol. Phylogenet. Evol.
RVL617	GQ914601	Italy	Bode et al. 2010, Mol. Phylogenet. Evol.
DR1616	GQ914600	Belgium	Bode et al. 2010, Mol. Phylogenet. Evol.
DR1615	GQ914599	Belgium	Bode et al. 2010, Mol. Phylogenet. Evol.
ZWE614	GQ914598	Germany	Bode et al. 2010, Mol. Phylogenet. Evol.
BUR612	GQ914597	Germany	Bode et al. 2010, Mol. Phylogenet. Evol.
MET610	GQ914596	Croatia	Bode et al. 2010, Mol. Phylogenet. Evol.
OMI602	GQ914595	Croatia	Bode et al. 2010, Mol. Phylogenet. Evol.
COD526	GQ914594	Greece	Bode et al. 2010, Mol. Phylogenet. Evol.
SA5499	GQ914593	Italy	Bode et al. 2010, Mol. Phylogenet. Evol.
COA496	GQ914592	Greece	Bode et al. 2010, Mol. Phylogenet. Evol.
COD491	GQ914591	Greece	Bode et al. 2010, Mol. Phylogenet. Evol.
COD490	GQ914590	Greece	Bode et al. 2010, Mol. Phylogenet. Evol.
COD488	GQ914589	Greece	Bode et al. 2010, Mol. Phylogenet. Evol.
PUS237	GQ914588	Italy	Bode et al. 2010, Mol. Phylogenet. Evol.
SEA296a	GQ914587	United Kingdom	Bode et al. 2010, Mol. Phylogenet. Evol.
COE295a	GQ914586	Greece	Bode et al. 2010, Mol. Phylogenet. Evol.
SIF289a	GQ914585	Italy	Bode et al. 2010, Mol. Phylogenet. Evol.
BAM287a	GQ914584	United Kingdom	Bode et al. 2010, Mol. Phylogenet. Evol.
CC4286a	GQ914583	Spain	Bode et al. 2010, Mol. Phylogenet. Evol.
DRN281a	GQ914582	Belgium	Bode et al. 2010, Mol. Phylogenet. Evol.
VA3276a	GQ914581	Spain	Bode et al. 2010, Mol. Phylogenet. Evol.
CL1274a	GQ914580	Spain	Bode et al. 2010, Mol. Phylogenet. Evol.
FOR271a	GQ914579	Italy	Bode et al. 2010, Mol. Phylogenet. Evol.
SIF265a	GQ914578	Italy	Bode et al. 2010, Mol. Phylogenet. Evol.
BAM263a	GQ914577	United Kingdom	Bode et al. 2010, Mol. Phylogenet. Evol.
ZWE250a	GQ914576	Germany	Bode et al. 2010, Mol. Phylogenet. Evol.
CC4246a	GQ914575	Spain	Bode et al. 2010, Mol. Phylogenet. Evol.
ZWE241a	GQ914574	Germany	Bode et al. 2010, Mol. Phylogenet. Evol.
COS239a	GQ914573	Greece	Bode et al. 2010, Mol. Phylogenet. Evol.
CC4233a	GQ914572	Spain	Bode et al. 2010, Mol. Phylogenet. Evol.
GAB230a	GQ914571	France	Bode et al. 2010, Mol. Phylogenet. Evol.
SEA229a	GQ914570	United Kingdom	Bode et al. 2010, Mol. Phylogenet. Evol.
ZWE223a	GQ914569	Germany	Bode et al. 2010, Mol. Phylogenet. Evol.
VA3222a	GQ914568	Spain	Bode et al. 2010, Mol. Phylogenet. Evol.
COE216a	GQ914567	Greece	Bode et al. 2010, Mol. Phylogenet. Evol.
FOR215a	GQ914566	Italy	Bode et al. 2010, Mol. Phylogenet. Evol.
CL2214a	GQ914565	Spain	Bode et al. 2010, Mol. Phylogenet. Evol.
CL2203a	GQ914564	Spain	Bode et al. 2010, Mol. Phylogenet. Evol.
CL2202a	GQ914563	Spain	Bode et al. 2010, Mol. Phylogenet. Evol.
BAM190a	GQ914562	United Kingdom	Bode et al. 2010, Mol. Phylogenet. Evol.
BUR188a	GQ914561	Germany	Bode et al. 2010, Mol. Phylogenet. Evol.
OMI187a	GQ914560	Croatia	Bode et al. 2010, Mol. Phylogenet. Evol.
CC4186a	GQ914559	Spain	Bode et al. 2010, Mol. Phylogenet. Evol.
SEA185a	GQ914558	United Kingdom	Bode et al. 2010, Mol. Phylogenet. Evol.
CC4182a	GQ914557	Spain	Bode et al. 2010, Mol. Phylogenet. Evol.
COD180a	GQ914556	Greece	Bode et al. 2010, Mol. Phylogenet. Evol.
CC4178a	GQ914555	Spain	Bode et al. 2010, Mol. Phylogenet. Evol.
OMI173a	GQ914554	Croatia	Bode et al. 2010, Mol. Phylogenet. Evol.
VLC171a	GQ914553	France	Bode et al. 2010, Mol. Phylogenet. Evol.
SEA156a	GQ914552	United Kingdom	Bode et al. 2010, Mol. Phylogenet. Evol.
COS150a	GQ914551	Greece	Bode et al. 2010, Mol. Phylogenet. Evol.
CC4143a	GQ914550	Spain	Bode et al. 2010, Mol. Phylogenet. Evol.
COD141a	GQ914549	Greece	Bode et al. 2010, Mol. Phylogenet. Evol.
CL1139a	GQ914548	Spain	Bode et al. 2010, Mol. Phylogenet. Evol.
BUR137a	GQ914547	Germany	Bode et al. 2010, Mol. Phylogenet. Evol.
BUR133a	GQ914546	Germany	Bode et al. 2010, Mol. Phylogenet. Evol.
SEA130a	GQ914545	United Kingdom	Bode et al. 2010, Mol. Phylogenet. Evol.
COD129a	GQ914544	Greece	Bode et al. 2010, Mol. Phylogenet. Evol.
COD125a	GQ914543	Greece	Bode et al. 2010, Mol. Phylogenet. Evol.
SEA122a	GQ914542	United Kingdom	Bode et al. 2010, Mol. Phylogenet. Evol.
CC4121a	GQ914541	Spain	Bode et al. 2010, Mol. Phylogenet. Evol.
CL2119a	GQ914540	Spain	Bode et al. 2010, Mol. Phylogenet. Evol.
CC4116a	GQ914539	Spain	Bode et al. 2010, Mol. Phylogenet. Evol.
SEA114a	GQ914538	United Kingdom	Bode et al. 2010, Mol. Phylogenet. Evol.
CL2111a	GQ914537	Spain	Bode et al. 2010, Mol. Phylogenet. Evol.
CL1107a	GQ914536	Spain	Bode et al. 2010, Mol. Phylogenet. Evol.
BUR101a	GQ914535	Germany	Bode et al. 2010, Mol. Phylogenet. Evol.
GAB88a	GQ914534	France	Bode et al. 2010, Mol. Phylogenet. Evol.
SIF87a	GQ914533	Italy	Bode et al. 2010, Mol. Phylogenet. Evol.
FOR77a	GQ914532	Italy	Bode et al. 2010, Mol. Phylogenet. Evol.
CC455a	GQ914531	Spain	Bode et al. 2010, Mol. Phylogenet. Evol.
SEA53a	GQ914530	United Kingdom	Bode et al. 2010, Mol. Phylogenet. Evol.
SIF50a	GQ914529	Italy	Bode et al. 2010, Mol. Phylogenet. Evol.
CC447a	GQ914528	Spain	Bode et al. 2010, Mol. Phylogenet. Evol.
SEA45a	GQ914527	United Kingdom	Bode et al. 2010, Mol. Phylogenet. Evol.
COE44a	GQ914526	Greece	Bode et al. 2010, Mol. Phylogenet. Evol.
CL243a	GQ914525	Spain	Bode et al. 2010, Mol. Phylogenet. Evol.
SIF42a	GQ914524	Italy	Bode et al. 2010, Mol. Phylogenet. Evol.
CC439a	GQ914523	Spain	Bode et al. 2010, Mol. Phylogenet. Evol.
COE36a	GQ914522	Greece	Bode et al. 2010, Mol. Phylogenet. Evol.
DRN32a	GQ914521	Belgium	Bode et al. 2010, Mol. Phylogenet. Evol.
CC431a	GQ914520	Spain	Bode et al. 2010, Mol. Phylogenet. Evol.
CAV26a	GQ914519	Italy	Bode et al. 2010, Mol. Phylogenet. Evol.
SIF25a	GQ914518	Italy	Bode et al. 2010, Mol. Phylogenet. Evol.
SIF18a	GQ914517	Italy	Bode et al. 2010, Mol. Phylogenet. Evol.
SIF16a	GQ914516	Italy	Bode et al. 2010, Mol. Phylogenet. Evol.
CC415a	GQ914515	Spain	Bode et al. 2010, Mol. Phylogenet. Evol.
SIF10a	GQ914514	Italy	Bode et al. 2010, Mol. Phylogenet. Evol.
SIF8a	GQ914513	Italy	Bode et al. 2010, Mol. Phylogenet. Evol.
CAM522	GQ914512	France	Bode et al. 2010, Mol. Phylogenet. Evol.
DUR521	GQ914511	France	Bode et al. 2010, Mol. Phylogenet. Evol.
FIO520	GQ914510	France	Bode et al. 2010, Mol. Phylogenet. Evol.
FIT519	GQ914509	France	Bode et al. 2010, Mol. Phylogenet. Evol.
MCH515	GQ914508	Morocco	Bode et al. 2010, Mol. Phylogenet. Evol.
MCH487	GQ914507	Morocco	Bode et al. 2010, Mol. Phylogenet. Evol.
MB2486	GQ914506	Morocco	Bode et al. 2010, Mol. Phylogenet. Evol.
MB2485	GQ914505	Morocco	Bode et al. 2010, Mol. Phylogenet. Evol.
MB2484	GQ914504	Morocco	Bode et al. 2010, Mol. Phylogenet. Evol.
MRI483	GQ914503	Morocco	Bode et al. 2010, Mol. Phylogenet. Evol.
MRI482	GQ914502	Morocco	Bode et al. 2010, Mol. Phylogenet. Evol.
MRI481	GQ914501	Morocco	Bode et al. 2010, Mol. Phylogenet. Evol.
MRI480	GQ914500	Morocco	Bode et al. 2010, Mol. Phylogenet. Evol.
MRI479	GQ914499	Morocco	Bode et al. 2010, Mol. Phylogenet. Evol.
MRI478	GQ914498	Morocco	Bode et al. 2010, Mol. Phylogenet. Evol.
MRI477	GQ914497	Morocco	Bode et al. 2010, Mol. Phylogenet. Evol.
MRI476	GQ914496	Morocco	Bode et al. 2010, Mol. Phylogenet. Evol.
MRI475	GQ914495	Italy	Bode et al. 2010, Mol. Phylogenet. Evol.
SIO474	GQ914494	Italy	Bode et al. 2010, Mol. Phylogenet. Evol.
SIO473	GQ914493	Italy	Bode et al. 2010, Mol. Phylogenet. Evol.
SIO472	GQ914492	Italy	Bode et al. 2010, Mol. Phylogenet. Evol.
SIO471	GQ91449	Italy	Bode et al. 2010, Mol. Phylogenet. Evol.
ROU470	GQ914490	France	Bode et al. 2010, Mol. Phylogenet. Evol.
CEN463	GQ914489	Serbia	Bode et al. 2010, Mol. Phylogenet. Evol.
PER461	GQ914488	Serbia	Bode et al. 2010, Mol. Phylogenet. Evol.
TAS460	GQ914487	Serbia	Bode et al. 2010, Mol. Phylogenet. Evol.
NOR459	GQ914486	France	Bode et al. 2010, Mol. Phylogenet. Evol.
NOR458	GQ914485	France	Bode et al. 2010, Mol. Phylogenet. Evol.
ALF457	GQ914484	Spain	Bode et al. 2010, Mol. Phylogenet. Evol.
ALF456	GQ914483	Spain	Bode et al. 2010, Mol. Phylogenet. Evol.
HRK455	GQ914482	Slovakia	Bode et al. 2010, Mol. Phylogenet. Evol.
LES453	GQ914481	Romania	Bode et al. 2010, Mol. Phylogenet. Evol.
LES452	GQ914480	Romania	Bode et al. 2010, Mol. Phylogenet. Evol.
LES451	GQ914479	Romania	Bode et al. 2010, Mol. Phylogenet. Evol.
RAD450	GQ914478	Bulgaria	Bode et al. 2010, Mol. Phylogenet. Evol.
RAD449	GQ914477	Bulgaria	Bode et al. 2010, Mol. Phylogenet. Evol.
RAD448	GQ914476	Bulgaria	Bode et al. 2010, Mol. Phylogenet. Evol.
DER446	GQ914475	Turkey	Bode et al. 2010, Mol. Phylogenet. Evol.
DER445	GQ914474	Turkey	Bode et al. 2010, Mol. Phylogenet. Evol.
DER443	GQ914473	Turkey	Bode et al. 2010, Mol. Phylogenet. Evol.
KOB442	GQ914472	Bulgaria	Bode et al. 2010, Mol. Phylogenet. Evol.
SMA44	GQ914471	Romania	Bode et al. 2010, Mol. Phylogenet. Evol.
TAM438	GQ914470	Romania	Bode et al. 2010, Mol. Phylogenet. Evol.
MF4437	GQ914469	Spain	Bode et al. 2010, Mol. Phylogenet. Evol.
MF4436	GQ914468	Spain	Bode et al. 2010, Mol. Phylogenet. Evol.
MF4435	GQ914467	Spain	Bode et al. 2010, Mol. Phylogenet. Evol.
ML1434	GQ914466	Morocco	Bode et al. 2010, Mol. Phylogenet. Evol.
ML1430	GQ914465	Morocco	Bode et al. 2010, Mol. Phylogenet. Evol.
ML1428	GQ914464	Morocco	Bode et al. 2010, Mol. Phylogenet. Evol.
ML1426	GQ914463	Morocco	Bode et al. 2010, Mol. Phylogenet. Evol.
DUR425	GQ914462	France	Bode et al. 2010, Mol. Phylogenet. Evol.
CC5422	GQ914461	Spain	Bode et al. 2010, Mol. Phylogenet. Evol.
CC5421	GQ914460	Spain	Bode et al. 2010, Mol. Phylogenet. Evol.
CC5420	GQ914459	Spain	Bode et al. 2010, Mol. Phylogenet. Evol.
CC5419	GQ914458	Spain	Bode et al. 2010, Mol. Phylogenet. Evol.
CC5416	GQ914457	Spain	Bode et al. 2010, Mol. Phylogenet. Evol.
CC5415	GQ914456	Spain	Bode et al. 2010, Mol. Phylogenet. Evol.
CC5414	GQ914455	Spain	Bode et al. 2010, Mol. Phylogenet. Evol.
CC5413	GQ914454	Spain	Bode et al. 2010, Mol. Phylogenet. Evol.
CC5410	GQ914453	Spain	Bode et al. 2010, Mol. Phylogenet. Evol.
CC5409	GQ914452	Spain	Bode et al. 2010, Mol. Phylogenet. Evol.
CC5407	GQ914451	Spain	Bode et al. 2010, Mol. Phylogenet. Evol.
CC5406	GQ914450	Spain	Bode et al. 2010, Mol. Phylogenet. Evol.
CC5405	GQ914449	Spain	Bode et al. 2010, Mol. Phylogenet. Evol.
CC5404	GQ914448	Spain	Bode et al. 2010, Mol. Phylogenet. Evol.
CC5403	GQ914447	Spain	Bode et al. 2010, Mol. Phylogenet. Evol.
ALF402	GQ914446	Spain	Bode et al. 2010, Mol. Phylogenet. Evol.
ALF400	GQ914445	Spain	Bode et al. 2010, Mol. Phylogenet. Evol.
ASI396	GQ914444	Italy	Bode et al. 2010, Mol. Phylogenet. Evol.
HIS395	GQ914443	Tunisia	Bode et al. 2010, Mol. Phylogenet. Evol.
HIS394	GQ914442	Tunisia	Bode et al. 2010, Mol. Phylogenet. Evol.
HIS392	GQ914441	Tunisia	Bode et al. 2010, Mol. Phylogenet. Evol.
RAO391	GQ914440	Tunisia	Bode et al. 2010, Mol. Phylogenet. Evol.
OUL382	GQ914439	Tunisia	Bode et al. 2010, Mol. Phylogenet. Evol.
KRK365	GQ914438	Croatia	Bode et al. 2010, Mol. Phylogenet. Evol.
KRK364	GQ914437	Croatia	Bode et al. 2010, Mol. Phylogenet. Evol.
OMI363	GQ914436	Croatia	Bode et al. 2010, Mol. Phylogenet. Evol.
OMI362	GQ914435	Croatia	Bode et al. 2010, Mol. Phylogenet. Evol.
OMI361	GQ914434	Croatia	Bode et al. 2010, Mol. Phylogenet. Evol.
MF6358	GQ914433	Spain	Bode et al. 2010, Mol. Phylogenet. Evol.
MF6357	GQ914432	Spain	Bode et al. 2010, Mol. Phylogenet. Evol.
MF6356	GQ914431	Spain	Bode et al. 2010, Mol. Phylogenet. Evol.
KAB351	GQ914430	Turkey	Bode et al. 2010, Mol. Phylogenet. Evol.
KAB350	GQ914429	Turkey	Bode et al. 2010, Mol. Phylogenet. Evol.
KAB349	GQ914428	Turkey	Bode et al. 2010, Mol. Phylogenet. Evol.
KAS344	GQ914427	Turkey	Bode et al. 2010, Mol. Phylogenet. Evol.
KAS343	GQ914426	Turkey	Bode et al. 2010, Mol. Phylogenet. Evol.
LAD342	GQ914425	Turkey	Bode et al. 2010, Mol. Phylogenet. Evol.
LAD341	GQ914424	Turkey	Bode et al. 2010, Mol. Phylogenet. Evol.
LAC338	GQ914423	Turkey	Bode et al. 2010, Mol. Phylogenet. Evol.
LAD336	GQ914422	Turkey	Bode et al. 2010, Mol. Phylogenet. Evol.
GAB328	GQ914421	France	Bode et al. 2010, Mol. Phylogenet. Evol.
GAB327	GQ914420	France	Bode et al. 2010, Mol. Phylogenet. Evol.
YUK324	GQ914419	Turkey	Bode et al. 2010, Mol. Phylogenet. Evol.
AMA322	GQ914418	Turkey	Bode et al. 2010, Mol. Phylogenet. Evol.
CC3320	GQ914417	Spain	Bode et al. 2010, Mol. Phylogenet. Evol.
CC3319	GQ914416	Spain	Bode et al. 2010, Mol. Phylogenet. Evol.
CC3317	GQ914415	Spain	Bode et al. 2010, Mol. Phylogenet. Evol.
CC3316	GQ914414	Spain	Bode et al. 2010, Mol. Phylogenet. Evol.
CC3314	GQ914413	Spain	Bode et al. 2010, Mol. Phylogenet. Evol.
CC3313	GQ914412	Spain	Bode et al. 2010, Mol. Phylogenet. Evol.
CC3312	GQ914411	Spain	Bode et al. 2010, Mol. Phylogenet. Evol.
CC3310	GQ914410	Spain	Bode et al. 2010, Mol. Phylogenet. Evol.
CC3309	GQ914409	Spain	Bode et al. 2010, Mol. Phylogenet. Evol.
CC3307	GQ914408	Spain	Bode et al. 2010, Mol. Phylogenet. Evol.
CC3306	GQ914407	Spain	Bode et al. 2010, Mol. Phylogenet. Evol.
CC3305	GQ914406	Spain	Bode et al. 2010, Mol. Phylogenet. Evol.
CC3304	GQ914405	Spain	Bode et al. 2010, Mol. Phylogenet. Evol.
CC3303	GQ914404	Spain	Bode et al. 2010, Mol. Phylogenet. Evol.
CC3302	GQ914403	Spain	Bode et al. 2010, Mol. Phylogenet. Evol.
AMA298	GQ914402	Turkey	Bode et al. 2010, Mol. Phylogenet. Evol.
PAE297	GQ914401	Italy	Bode et al. 2010, Mol. Phylogenet. Evol.
PAR294	GQ914400	Italy	Bode et al. 2010, Mol. Phylogenet. Evol.
PAR292	GQ914399	Italy	Bode et al. 2010, Mol. Phylogenet. Evol.
RVL289	GQ914398	Italy	Bode et al. 2010, Mol. Phylogenet. Evol.
RVL288	GQ914397	Italy	Bode et al. 2010, Mol. Phylogenet. Evol.
BEZ287	GQ914396	Italy	Bode et al. 2010, Mol. Phylogenet. Evol.
BEZ285	GQ914395	Italy	Bode et al. 2010, Mol. Phylogenet. Evol.
MCH284	GQ914394	Morocco	Bode et al. 2010, Mol. Phylogenet. Evol.
MB1282	GQ914393	Morocco	Bode et al. 2010, Mol. Phylogenet. Evol.
MB1281	GQ914392	Morocco	Bode et al. 2010, Mol. Phylogenet. Evol.
MB1280	GQ914391	Morocco	Bode et al. 2010, Mol. Phylogenet. Evol.
ML2278	GQ914390	Morocco	Bode et al. 2010, Mol. Phylogenet. Evol.
ML2276	GQ914389	Morocco	Bode et al. 2010, Mol. Phylogenet. Evol.
ML2274	GQ914388	Morocco	Bode et al. 2010, Mol. Phylogenet. Evol.
VAR273	GQ914387	Estonia	Bode et al. 2010, Mol. Phylogenet. Evol.
VAR272	GQ914386	Estonia	Bode et al. 2010, Mol. Phylogenet. Evol.
VAR271	GQ914385	Estonia	Bode et al. 2010, Mol. Phylogenet. Evol.
COR270	GQ914384	Portugal	Bode et al. 2010, Mol. Phylogenet. Evol.
COR269	GQ914383	Portugal	Bode et al. 2010, Mol. Phylogenet. Evol.
COR268	GQ914382	Portugal	Bode et al. 2010, Mol. Phylogenet. Evol.
COR267	GQ914381	Portugal	Bode et al. 2010, Mol. Phylogenet. Evol.
ALC266	GQ914380	Portugal	Bode et al. 2010, Mol. Phylogenet. Evol.
ALC265	GQ914379	Portugal	Bode et al. 2010, Mol. Phylogenet. Evol.
ALC264	GQ914378	Portugal	Bode et al. 2010, Mol. Phylogenet. Evol.
ALC263	GQ914377	Portugal	Bode et al. 2010, Mol. Phylogenet. Evol.
ALC261	GQ914376	Portugal	Bode et al. 2010, Mol. Phylogenet. Evol.
GUL260	GQ914375	Latvia	Bode et al. 2010, Mol. Phylogenet. Evol.
GUL259	GQ914374	Latvia	Bode et al. 2010, Mol. Phylogenet. Evol.
GUL258	GQ914373	Latvia	Bode et al. 2010, Mol. Phylogenet. Evol.
GUL257	GQ914372	Latvia	Bode et al. 2010, Mol. Phylogenet. Evol.
GAL256	GQ914371	Latvia	Bode et al. 2010, Mol. Phylogenet. Evol.
GAL255	GQ914370	Latvia	Bode et al. 2010, Mol. Phylogenet. Evol.
TOH254	GQ914369	Estonia	Bode et al. 2010, Mol. Phylogenet. Evol.
TOH253	GQ914368	Estonia	Bode et al. 2010, Mol. Phylogenet. Evol.
PUI252	GQ914367	Latvia	Bode et al. 2010, Mol. Phylogenet. Evol.
TRZ251	GQ914366	Poland	Bode et al. 2010, Mol. Phylogenet. Evol.
TRZ250	GQ914365	Poland	Bode et al. 2010, Mol. Phylogenet. Evol.
TRZ249	GQ914364	Poland	Bode et al. 2010, Mol. Phylogenet. Evol.
STA248	GQ914363	Poland	Bode et al. 2010, Mol. Phylogenet. Evol.
STA247	GQ914362	Poland	Bode et al. 2010, Mol. Phylogenet. Evol.
STA246	GQ914361	Poland	Bode et al. 2010, Mol. Phylogenet. Evol.
CUB245	GQ914360	Portugal	Bode et al. 2010, Mol. Phylogenet. Evol.
CUB244	GQ914359	Portugal	Bode et al. 2010, Mol. Phylogenet. Evol.
CUB243	GQ914358	Portugal	Bode et al. 2010, Mol. Phylogenet. Evol.
DR1242	GQ914357	Belgium	Bode et al. 2010, Mol. Phylogenet. Evol.
DR1241	GQ914356	Belgium	Bode et al. 2010, Mol. Phylogenet. Evol.
DR1240	GQ914355	Belgium	Bode et al. 2010, Mol. Phylogenet. Evol.
COR236	GQ914354	Portugal	Bode et al. 2010, Mol. Phylogenet. Evol.
COR235	GQ914353	Portugal	Bode et al. 2010, Mol. Phylogenet. Evol.
COR234	GQ914352	Portugal	Bode et al. 2010, Mol. Phylogenet. Evol.
COR233	GQ914351	Portugal	Bode et al. 2010, Mol. Phylogenet. Evol.
COR232	GQ914350	Portugal	Bode et al. 2010, Mol. Phylogenet. Evol.
COR231	GQ914349	Portugal	Bode et al. 2010, Mol. Phylogenet. Evol.
FIT229	GQ914348	France	Bode et al. 2010, Mol. Phylogenet. Evol.
CHO228	GQ914347	Poland	Bode et al. 2010, Mol. Phylogenet. Evol.
CHO227	GQ914346	Poland	Bode et al. 2010, Mol. Phylogenet. Evol.
CHO226	GQ914345	Poland	Bode et al. 2010, Mol. Phylogenet. Evol.
JAB224	GQ914344	Poland	Bode et al. 2010, Mol. Phylogenet. Evol.
JAB223	GQ914343	Poland	Bode et al. 2010, Mol. Phylogenet. Evol.
BRC222	GQ914342	Belgium	Bode et al. 2010, Mol. Phylogenet. Evol.
BRC221	GQ914341	Belgium	Bode et al. 2010, Mol. Phylogenet. Evol.
BRC220	GQ914340	Belgium	Bode et al. 2010, Mol. Phylogenet. Evol.
COE218	GQ914339	Greece	Bode et al. 2010, Mol. Phylogenet. Evol.
COE217	GQ914338	Greece	Bode et al. 2010, Mol. Phylogenet. Evol.
COD213	GQ914337	Greece	Bode et al. 2010, Mol. Phylogenet. Evol.
PUD211	GQ914336	Italy	Bode et al. 2010, Mol. Phylogenet. Evol.
PUD210	GQ914335	Italy	Bode et al. 2010, Mol. Phylogenet. Evol.
PUP208	GQ914334	Italy	Bode et al. 2010, Mol. Phylogenet. Evol.
PUP207	GQ914333	Italy	Bode et al. 2010, Mol. Phylogenet. Evol.
PUP205	GQ914332	Italy	Bode et al. 2010, Mol. Phylogenet. Evol.
MAR204	GQ914331	Malta	Bode et al. 2010, Mol. Phylogenet. Evol.
MAR203	GQ914330	Malta	Bode et al. 2010, Mol. Phylogenet. Evol.
MAR202	GQ914329	Malta	Bode et al. 2010, Mol. Phylogenet. Evol.
GHI201	GQ914328	Malta	Bode et al. 2010, Mol. Phylogenet. Evol.
MOS200	GQ914327	Malta	Bode et al. 2010, Mol. Phylogenet. Evol.
COU199	GQ914326	France	Bode et al. 2010, Mol. Phylogenet. Evol.
COU198	GQ914325	France	Bode et al. 2010, Mol. Phylogenet. Evol.
NEW190	GQ914324	United Kingdom	Bode et al. 2010, Mol. Phylogenet. Evol.
NEW189	GQ914323	United Kingdom	Bode et al. 2010, Mol. Phylogenet. Evol.
NEW188	GQ914322	United Kingdom	Bode et al. 2010, Mol. Phylogenet. Evol.
UPD187	GQ914321	United Kingdom	Bode et al. 2010, Mol. Phylogenet. Evol.
UPD186	GQ914320	United Kingdom	Bode et al. 2010, Mol. Phylogenet. Evol.
UPD185	GQ914319	United Kingdom	Bode et al. 2010, Mol. Phylogenet. Evol.
RIF184	GQ914318	United Kingdom	Bode et al. 2010, Mol. Phylogenet. Evol.
RIF183	GQ914317	United Kingdom	Bode et al. 2010, Mol. Phylogenet. Evol.
MAN153	GQ914316	Portugal	Bode et al. 2010, Mol. Phylogenet. Evol.
ME3151	GQ914315	Spain	Bode et al. 2010, Mol. Phylogenet. Evol.
ME1150	GQ914314	Spain	Bode et al. 2010, Mol. Phylogenet. Evol.
MB3145	GQ914313	Morocco	Bode et al. 2010, Mol. Phylogenet. Evol.
VEN144	GQ914312	Portugal	Bode et al. 2010, Mol. Phylogenet. Evol.
DUR143	GQ914311	France	Bode et al. 2010, Mol. Phylogenet. Evol.
BER142	GQ914310	Spain	Bode et al. 2010, Mol. Phylogenet. Evol.
MAN141	GQ914309	Portugal	Bode et al. 2010, Mol. Phylogenet. Evol.
ROU140	GQ914308	France	Bode et al. 2010, Mol. Phylogenet. Evol.
ROU139	GQ914307	France	Bode et al. 2010, Mol. Phylogenet. Evol.
CAM138	GQ914306	France	Bode et al. 2010, Mol. Phylogenet. Evol.
FIO137	GQ914305	France	Bode et al. 2010, Mol. Phylogenet. Evol.
FIO136	GQ914304	France	Bode et al. 2010, Mol. Phylogenet. Evol.
PUS126	GQ914303	Italy	Bode et al. 2010, Mol. Phylogenet. Evol.
PUS124	GQ914302	Italy	Bode et al. 2010, Mol. Phylogenet. Evol.
PUS123	GQ914301	Italy	Bode et al. 2010, Mol. Phylogenet. Evol.
PUS122	GQ914300	Italy	Bode et al. 2010, Mol. Phylogenet. Evol.
DR2121	GQ914299	Belgium	Bode et al. 2010, Mol. Phylogenet. Evol.
DR2120	GQ914298	Belgium	Bode et al. 2010, Mol. Phylogenet. Evol.
DR1107	GQ914297	Belgium	Bode et al. 2010, Mol. Phylogenet. Evol.
DR1106	GQ914296	Belgium	Bode et al. 2010, Mol. Phylogenet. Evol.
YEA100	GQ914295	United Kingdom	Bode et al. 2010, Mol. Phylogenet. Evol.
PEN97	GQ914294	United Kingdom	Bode et al. 2010, Mol. Phylogenet. Evol.
SIT96	GQ914293	Italy	Bode et al. 2010, Mol. Phylogenet. Evol.
POZ94	GQ914292	Italy	Bode et al. 2010, Mol. Phylogenet. Evol.
SER93	GQ914291	Italy	Bode et al. 2010, Mol. Phylogenet. Evol.
SIS91	GQ914290	Italy	Bode et al. 2010, Mol. Phylogenet. Evol.
SGS90	GQ914289	Italy	Bode et al. 2010, Mol. Phylogenet. Evol.
SIM89	GQ914288	Italy	Bode et al. 2010, Mol. Phylogenet. Evol.
PUS88	GQ914287	Italy	Bode et al. 2010, Mol. Phylogenet. Evol.
ROM87	GQ914286	Italy	Bode et al. 2010, Mol. Phylogenet. Evol.
VA486	GQ914285	Spain	Bode et al. 2010, Mol. Phylogenet. Evol.
VA484	GQ914284	Spain	Bode et al. 2010, Mol. Phylogenet. Evol.
XAB82	GQ914283	Spain	Bode et al. 2010, Mol. Phylogenet. Evol.
DR110	GQ914282	Belgium	Bode et al. 2010, Mol. Phylogenet. Evol.
DR19	GQ914281	Belgium	Bode et al. 2010, Mol. Phylogenet. Evol.
522	JN618114	Australia	Koenders et al. 2012, Biol. Invasions
449	JN618113	Australia	Koenders et al. 2012, Biol. Invasions
502	JN618112	Australia	Koenders et al. 2012, Biol. Invasions
525	JN618111	Australia	Koenders et al. 2012, Biol. Invasions
455	JN618110	Australia	Koenders et al. 2012, Biol. Invasions
491	JN618109	Australia	Koenders et al. 2012, Biol. Invasions
264	JN618108	Australia	Koenders et al. 2012, Biol. Invasions
458	JN618107	Australia	Koenders et al. 2012, Biol. Invasions
490	JN618106	Australia	Koenders et al. 2012, Biol. Invasions
262	JN618105	Australia	Koenders et al. 2012, Biol. Invasions
459	JN618104	Australia	Koenders et al. 2012, Biol. Invasions
454	JN618103	Australia	Koenders et al. 2012, Biol. Invasions
255	JN618102	Australia	Koenders et al. 2012, Biol. Invasions
486	JN618101	Australia	Koenders et al. 2012, Biol. Invasions
251	JN618100	Australia	Koenders et al. 2012, Biol. Invasions
254	JN618099	Australia	Koenders et al. 2012, Biol. Invasions
252	JN618098	Australia	Koenders et al. 2012, Biol. Invasions
540	JN618097	Australia	Koenders et al. 2012, Biol. Invasions
535	JN618096	Australia	Koenders et al. 2012, Biol. Invasions
542	JN618095	Australia	Koenders et al. 2012, Biol. Invasions
544	JN618094	Australia	Koenders et al. 2012, Biol. Invasions
456	JN618093	Australia	Koenders et al. 2012, Biol. Invasions
512	JN618092	Australia	Koenders et al. 2012, Biol. Invasions
543	JN618091	Australia	Koenders et al. 2012, Biol. Invasions
445	JN618090	Australia	Koenders et al. 2012, Biol. Invasions
464	JN618089	Australia	Koenders et al. 2012, Biol. Invasions
505	JN618088	Australia	Koenders et al. 2012, Biol. Invasions
448	JN618087	Australia	Koenders et al. 2012, Biol. Invasions
477	JN618086	Australia	Koenders et al. 2012, Biol. Invasions
532	JN618085	Australia	Koenders et al. 2012, Biol. Invasions
451	JN618084	Australia	Koenders et al. 2012, Biol. Invasions
447	JN618083	Australia	Koenders et al. 2012, Biol. Invasions
468	JN618082	Australia	Koenders et al. 2012, Biol. Invasions
467	JN618081	Australia	Koenders et al. 2012, Biol. Invasions
469	JN618080	Australia	Koenders et al. 2012, Biol. Invasions
507	JN618079	Australia	Koenders et al. 2012, Biol. Invasions
CC51029a	GU186152	Spain	Adolfsson et al. 2010, Evolution
CC51028a	GU186151	Spain	Adolfsson et al. 2010, Evolution
CC51026a	GU186150	Spain	Adolfsson et al. 2010, Evolution
CC51024a	GU186149	Spain	Adolfsson et al. 2010, Evolution
CC51023a	GU186148	Spain	Adolfsson et al. 2010, Evolution
CC51021a	GU186147	Spain	Adolfsson et al. 2010, Evolution
CC51020a	GU186146	Spain	Adolfsson et al. 2010, Evolution
CC51019a	GU186145	Spain	Adolfsson et al. 2010, Evolution
CC51018a	GU186144	Spain	Adolfsson et al. 2010, Evolution
CC51016a	GU186143	Spain	Adolfsson et al. 2010, Evolution
CC51014a	GU186142	Spain	Adolfsson et al. 2010, Evolution
CC51012a	GU186141	Spain	Adolfsson et al. 2010, Evolution
CC51011a	GU186140	Spain	Adolfsson et al. 2010, Evolution
CC51009a	GU186139	Spain	Adolfsson et al. 2010, Evolution
CC51008a	GU186138	Spain	Adolfsson et al. 2010, Evolution
CC51007a	GU186137	Spain	Adolfsson et al. 2010, Evolution
CC51006a	GU186136	Spain	Adolfsson et al. 2010, Evolution
CC51005a	GU186135	Spain	Adolfsson et al. 2010, Evolution
CC51004a	GU186134	Spain	Adolfsson et al. 2010, Evolution
CC51003a	GU186133	Spain	Adolfsson et al. 2010, Evolution
CC51002a	GU186132	Spain	Adolfsson et al. 2010, Evolution
CC51001a	GU186131	Spain	Adolfsson et al. 2010, Evolution
DRN311a	GU186130	Belgium	Adolfsson et al. 2010, Evolution
FIO266a	GU186129	France	Adolfsson et al. 2010, Evolution
SEA124a	GU186128	United Kingdom	Adolfsson et al. 2010, Evolution
CL1123a	GU186127	Spain	Adolfsson et al. 2010, Evolution
CC4108a	GU186126	Spain	Adolfsson et al. 2010, Evolution
AJ538	AJ241538	Italy	Schon et al. 2000, Heredity
AJ537	AJ241537	Spain	Schon et al. 2000, Heredity
AJ536	AJ241536	Spain	Schon et al. 2000, Heredity
AJ535	AJ241535	Spain	Schon et al. 2000, Heredity
AJ534	AJ241534	Italy	Schon et al. 2000, Heredity
AJ533	AJ241533	Italy	Schon et al. 2000, Heredity
AJ532	AJ241532	Italy	Schon et al. 2000, Heredity
AJ531	AJ241531	Spain	Schon et al. 2000, Heredity
AJ530	AJ241530	Spain	Schon et al. 2000, Heredity
AJ529	AJ241529	Spain	Schon et al. 2000, Heredity
AJ528	AJ241528	Spain	Schon et al. 2000, Heredity
AJ527	AJ241527	Spain	Schon et al. 2000, Heredity
AJ526	AJ241526	Spain	Schon et al. 2000, Heredity
AJ525	AJ241525	Italy	Schon et al. 2000, Heredity
AJ524	AJ241524	Italy	Schon et al. 2000, Heredity
AJ523	AJ241523	Italy	Schon et al. 2000, Heredity
AJ522	AJ241522	United Kingdom	Schon et al. 2000, Heredity
AJ521	AJ241521	Italy	Schon et al. 2000, Heredity
BUZOODST-P-Ev	MN641916	India	Saravana et al. 2019, Unpublished
T_OSTRACODE	MF458705	France	Corse et al. 2017, Mol Ecol Resour
PIK508	KT363116	Australia	Koenders et al. 2015, Unpublished
PIK504	KT363115	Australia	Koenders et al. 2015, Unpublished
PIK503	KT363114	Australia	Koenders et al. 2015, Unpublished
PIK501	KT363113	Australia	Koenders et al. 2015, Unpublished
PIK499	KT363112	Australia	Koenders et al. 2015, Unpublished
PIK498	KT363111	Australia	Koenders et al. 2015, Unpublished
PIK497	KT363110	Australia	Koenders et al. 2015, Unpublished
PIK496	KT363109	Australia	Koenders et al. 2015, Unpublished
PIK495	KT363108	Australia	Koenders et al. 2015, Unpublished
PIK494	KT363107	Australia	Koenders et al. 2015, Unpublished
PIK483	KT363106	Australia	Koenders et al. 2015, Unpublished
PIK482	KT363105	Australia	Koenders et al. 2015, Unpublished
PIK481	KT363104	Australia	Koenders et al. 2015, Unpublished
PIK479	KT363103	Australia	Koenders et al. 2015, Unpublished
PIK476	KT363102	Australia	Koenders et al. 2015, Unpublished
PIK475	KT363101	Australia	Koenders et al. 2015, Unpublished
PIK474	KT363100	Australia	Koenders et al. 2015, Unpublished
PIK473	KT363099	Australia	Koenders et al. 2015, Unpublished
PIK471	KT363098	Australia	Koenders et al. 2015, Unpublished
PIK470	KT363097	Australia	Koenders et al. 2015, Unpublished
PIK466	KT363096	Australia	Koenders et al. 2015, Unpublished
PIK465	KT363095	Australia	Koenders et al. 2015, Unpublished
PIK461	KT363094	Australia	Koenders et al. 2015, Unpublished
clone 5	KF991570	Turkey	Eldem et al. 2013, Unpublished
clone 4	KF991569	Turkey	Eldem et al. 2013, Unpublished
clone 3	KF991568	Turkey	Eldem et al. 2013, Unpublished
clone 2	KF991567	Turkey	Eldem et al. 2013, Unpublished
clone 1	KF991566	Turkey	Eldem et al. 2013, Unpublished

## Sheet: Table S7
Species	ID	Accession No.	Sampling location	References
Heterocypris incongruens	BUZOODST-P-Hcg	MN641915	India	Saravana et al. 2019, Unpublished
H. incongruens	F2	KC168045	Belgium	Van den et al. 2012, Unpublished
H. incongruens	M3	KC168044	Belgium	Van den et al. 2012, Unpublished
H. incongruens	F6	KC168043	Belgium	Van den et al. 2012, Unpublished
H. incongruens	HI3A	KC168042	Belgium	Van den et al. 2012, Unpublished
H. incongruens	HI3B	KC168041	Belgium	Van den et al. 2012, Unpublished
H. incongruens	HI3D	KC168040	Belgium	Van den et al. 2012, Unpublished
H. incongruens	Hi1F	KC168039	Belgium	Van den et al. 2012, Unpublished
H. incongruens	HI1C	KC168038	Belgium	Van den et al. 2012, Unpublished
H. incongruens	Hi1I	KC168037	Belgium	Van den et al. 2012, Unpublished
H. incongruens	Hi1H	KC168036	Belgium	Van den et al. 2012, Unpublished
H. incongruens	Hi1G	KC168035	Belgium	Van den et al. 2012, Unpublished
H. incongruens	TPA	KC168034	Belgium	Van den et al. 2012, Unpublished
H. incongruens	HI5A	KC168033	Belgium	Van den et al. 2012, Unpublished
H. incongruens	HI5B	KC168032	Belgium	Van den et al. 2012, Unpublished
H. incongruens	HI2B	KC168031	Belgium	Van den et al. 2012, Unpublished
H. incongruens	HI4A	KC168030	Belgium	Van den et al. 2012, Unpublished
H. incongruens	HI7B	KC168029	Belgium	Van den et al. 2012, Unpublished
H. incongruens	HI7D	KC168028	Belgium	Van den et al. 2012, Unpublished
H. incongruens	HI7C	KC168027	Belgium	Van den et al. 2012, Unpublished
H. incongruens	HI2D	KC168026	Belgium	Van den et al. 2012, Unpublished
H. incongruens	CALE	KC168025	Belgium	Van den et al. 2012, Unpublished
H. incongruens	HI2C	KC168024	Belgium	Van den et al. 2012, Unpublished
H. incongruens	HI2A	KC168023	Belgium	Van den et al. 2012, Unpublished
H. incongruens	CALC	KC168022	Belgium	Van den et al. 2012, Unpublished
H. incongruens	CALB	KC168021	Belgium	Van den et al. 2012, Unpublished
H. incongruens	HIC	KC168020	Belgium	Van den et al. 2012, Unpublished
H. incongruens	HID	KC168019	Belgium	Van den et al. 2012, Unpublished
H. incongruens	HI5C	KC168018	Belgium	Van den et al. 2012, Unpublished
H. incongruens	HI5D	KC168017	Belgium	Van den et al. 2012, Unpublished
H. incongruens	IS3	KC168016	Belgium	Van den et al. 2012, Unpublished
H. incongruens	IS2	KC168015	Belgium	Van den et al. 2012, Unpublished
H. incongruens	IS4	KC168014	Belgium	Van den et al. 2012, Unpublished
H. incongruens	HI4D	KC168013	Belgium	Van den et al. 2012, Unpublished
H. incongruens	HI4B	KC168012	Belgium	Van den et al. 2012, Unpublished
H. incongruens	TPC	KC168011	Belgium	Van den et al. 2012, Unpublished
H. incongruens	TPE	KC168010	Belgium	Van den et al. 2012, Unpublished
H. incongruens	HI6A	KC168009	Belgium	Van den et al. 2012, Unpublished
H. incongruens	Hi6H	KC168010	Belgium	Van den et al. 2012, Unpublished
H. incongruens	clone 5	KF991575	Turkey	Eldem et al. 2013, Unpublished
H. incongruens	clone 4	KF991574	Turkey	Eldem et al. 2013, Unpublished
H. incongruens	clone 3	KF991573	Turkey	Eldem et al. 2013, Unpublished
H. incongruens	clone 2	KF991572	Turkey	Eldem et al. 2013, Unpublished
H. incongruens	clone 1	KF991571	Turkey	Eldem et al. 2013, Unpublished
